# Supplementary material for: Predictors of Antenatal Care Service Utilization Among Women of Reproductive Age in Ethiopia: A Systematic Review and Meta-Analysis
Source: J Clin Med. 2025 Apr 7;14(7):2517. doi: 10.3390/jcm14072517 (PMC11989362; doi:10.3390/jcm14072517)
Supplement: Supplementary file 1 [file jcm-14-02517-s001.zip]

Archive with 10 entries (10 files):
- Supplementary file 1.pdf
- Supplementary file 10.xlsx
- Supplementary file 2.pdf
- Supplementary file 3.pdf
- Supplementary file 4.pdf
- Supplementary file 5.pdf
- Supplementary file 6.pdf
- Supplementary file 7.pdf
- Supplementary file 8.pdf
- Supplementary file 9.pdf
