# Supplementary material for: Predictors of Antenatal Care Service Utilization Among Women of Reproductive Age in Ethiopia: A Systematic Review and Meta-Analysis
Source: J Clin Med. 2025 Apr 7;14(7):2517. doi: 10.3390/jcm14072517 (PMC11989362; doi:10.3390/jcm14072517)
Supplement: Supplementary file 1 [file jcm-14-02517-s001.zip › Supplementary file 10.xlsx]

## Sheet: Sheet1
Abstracted AOR and 95% CI
S.no	First Author and Year	Place of residence	Wealth rank	Women's education status	husband's education status	Women age groups	Marital status	Parity	Media exposure	Knowledge about pregnancy complication	Planned pregnancy	women's autonomy to decide	Perceived the importance of ANC follow-up	Husband's attitude
1	Tesfaye G, et al, 2018	0.50(0.22- 1.14)	6.87 (1.81, 26.01)	3.02 (1.26, 7.25),	1.91 (0.81- 4.48)				1.02 (1.01- 2.86),	1.92 (1.27- 2.86)	1.89(1.17, 3.06)	1.92 (1.27- 2.86)	1.89(1.17, 3.06)	3.70 (1.61 -9.09)
2	Kidist B et al, 2013			2.65(1.08-6.49)		2.04(0.33-12.74)	1.07 (0.40- 2.84)	0.81(0.32- 2.06)	4.42(1.10-17.79)	3.54(1.24-10.15)	2.94(1.15-7.53)			9.00(3.71-21.86)
3	Zeine A et al, 2010	0.39(0.13-1.17)									1.24(0.46-3.32)			1.24(0.46-3.32)
4	Muluwas A et al, 2015	3.70(0.83-16.43)
5	Abebaw AM et al, 2021	0.62(0.38, 1.02)	2.10 (1.26, 3.50)		7.69 (2.86-20)
6	Yohannes AM et al, 2014	2.20(1.25-3.87)				0.50(0.40-0.63)	1.45(0.87-2.42
7	Zeleke D et al, 2015				1.52(0.88-2.62)	1.1 (0.30, 4.06)		2.62(1.56-4.40)		7.0(3.8-13.0)	1.90(1.01-3.59)	1.6 (0.8, 2.9)
8	Jira C, 2005												1.65(0.54-5.03)
9	Kassahun T et al, 2019	2.36 (1.21 – 4.64)	2.20 (1.45-3.37)	2.16 (1.42-3.29)
10	Melese G et al,2016	1.01(0.04-27.06)		1.32(0.49-3.58)	1.61 (0.60, 4.35)				5.66(1.46-21.94)
11	N Regassa, 2011			1.39(1.01-1.92)		0.57(0.41-0.79)			3.72(1.32-5.62)		2.17(1.56- 3.02) ,
12	Shegaw M et al, 2014	2.3(1.81-2.92)	1.2(1.1-1.5)		1.60(1.36-1.88)	0.80(0.60, 1.28)	0.9(0.55-1.46)	1-4 -0.83(0.66-1.04)	1.4(1.2-1.6)			1.4(1.2-1.6)
13	Tsegay B et al, 2021		0.17 (0.07, 0.42),	4.72 (2.82, 7.90)							3.65 (1.67, 8.01)
14	Bahilu T et al, 2009	2.11(1.01-4.42)				2.94(1.66,5.20)				1.58(0.95-2.63)	2.38(1.18-3.71),			8.01(4.57-14.06)
15	Yalem T et al, 2013						2.57(1.44-4.58)	1.16(0.88-1.55)
16	Nejimu B et al, 2016	2.224 (1.376, 3.595)							3.134 (2.204, 4.457)
17	Gurmesa TG,2009	1.60(0.99-2.58)			1.66(0.98-2.82)				2.08(1.37-3.13)
18	Abebaw GW		1.02(0.69-1.51)		1.28(1.03-1.60)					1.35(0.96-1.89)	1.27(0.82- 1.96)
	et al, 2013
19	Wubareg S et al, 2017				0.67 (0.49-0.73)	0.28(0.21-0.46)		5.9(3.8-7.2)			1.35(0.96-1.89			4.8(3.5-9.0)
20	Desalew ZA et al, 2014	5.46(1.13-26.29)		2.59(1.09-6.15)									10.13(2.78-37.01)
21	Bontu F, 2007						0.74(0.42-1.31)	1-4-1.75(0.50-6.15)
22	Gebeyeu TN et al, 2015									3.35 (1.334-8.413)	6.333 (2.454- 16.340)	3.507 (1.837-6.694)	4.314 (1.371- 13.577)
